# Supplementary material for: Identification of Genetic Diversity, Pyrrocidine-Producing Strains and Transmission Modes of Endophytic Sarocladium zeae Fungi from Zea Crops
Source: Microorganisms. 2022 Jul 14;10(7):1415. doi: 10.3390/microorganisms10071415 (PMC9316807; doi:10.3390/microorganisms10071415)
Supplement: Supplementary file 1 [file microorganisms-10-01415-s001.zip]

Archive with 1 entries (1 files):
- microorganisms-1788420-supplementary.pdf
